# Supplementary material for: A Micro-Immunotherapy Sequential Medicine MIM-seq Displays Immunomodulatory Effects on Human Macrophages and Anti-Tumor Properties towards In Vitro 2D and 3D Models of Colon Carcinoma and in an In Vivo Subcutaneous Xenograft Colon Carcinoma Model
Source: Int J Mol Sci. 2022 May 27;23(11):6059. doi: 10.3390/ijms23116059 (PMC9181410; doi:10.3390/ijms23116059)
Supplement: Supplementary file 1 [file ijms-23-06059-s001.zip]

Archive with 1 entries (1 files):
- ijms-1727134-supplementary.pdf
